# Supplementary material for: Association between dental agenesis and facial morphology. A cross-sectional study in France
Source: PLoS One. 2024 Dec 6;19(12):e0314404. doi: 10.1371/journal.pone.0314404 (PMC11623805; doi:10.1371/journal.pone.0314404)
Supplement: S1 Appendix — (XLSX) [file pone.0314404.s001.xlsx]

## Sheet: Feuil3
id	Sexe	groupe	nb_ag_pt	TRP_Tweed_SNA	TRP_Tweed_SNB	TRP_Tweed_ANB	TRP_Tweed_Classe	TRP_Tweed_Angle	TRP_Tweed_Typo	TRP_Rick_Menton	TRP_Rick_Morpho_Ang	TRP_Rick_Div_Mach	TRP_Rick_Axe_Fac	TRF_Rick_Nasal	TRF_Rick_Max	TRF_Rick_Mand	Age
1	F	AgHM3	6	83	80	3	I	22	Normodivergent	91	32	43	93	31.8	61.7	76.2	14
2	H	AgHM3	8	79	76	3	I	23	Normodivergent	83	29	47	88	28.2	64.6	75.2	13
3	F	AgHM3	1	85	83	2	I	23	Normodivergent	89	30	41	94	29.7	65.4	80.0	12
4	H	AgHM3	8	78	76	2	I	31	Hyperdivergent	83	16	50	85	29.2	63.5	83.0	12
5	F	AgHM3	16	74	79	-5	III	15	Hypodivergent	91	34	41	96	27.1	54.3	83.0	16
6	H	AgHM3	13	81	80	1	I	22	Normodivergent	88	25	38	97	30.6	61.5	77.5	14
7	H	AgHM3	6	86	82	5	II	13	Hypodivergent	92	23	43	96	33.7	57.4	90.9	14
8	H	AgHM3	13	78	76	2	I	17	Hypodivergent	93	31	41	91	25.9	63.4	87.1	13
9	F	AgHM3	1	88	85	2	I	21	Hypodivergent	95	30	42	93	36.0	63.2	81.7	14
10	F	AgHM3	2	87	82	5	II	10	Hypodivergent	93	32	42	98	29.8	61.4	71.3	15
11	H	AgHM3	2	89	81	7	II	10	Hypodivergent	99	24	46	99	25.8	64.1	81.8	16
12	F	AgHM3	1	85	79	6	II	15	Hypodivergent	96	30	43	95	26.3	60.9	76.0	12
13	F	AgHM3	2	76	74	1	I	24	Normodivergent	92	19	48	89	28.7	64.2	78.9	15
14	H	AgHM3	20	83	80	3	I	12	Hypodivergent	93	30	38	93	27.9	61.0	73.4	13
15	F	AgHM3	2	78	76	2	I	12	Hypodivergent	89	24	41	97	27.6	60.6	79.6	18
16	H	AgHM3	3	83	83	0	I	25	Normodivergent	92	21	52	88	36.1	68.8	83.6	17
17	F	AgHM3	13	81	78	2	I	19	Hypodivergent	85	34	37	107	35.7	56.7	80.9	12
18	H	AgHM3	3	96	91	5	II	23	Normodivergent	97	26	45	101	31.1	72.3	88.1	15
19	F	AgHM3	4	80	79	-1	III	24	Normodivergent	89	27	45	97	29.9	60.4	80.8	14
20	H	AgHM3	5	77	77	1	I	21	Hypodivergent	89	25	45	94	27.5	58.8	82.1	13
21	F	AgHM3	2	86	88	-3	III	11	Hypodivergent	95	29	41	104	30.6	61.3	72.2	13
22	H	AgHM3	6	93	92	0	I	22	Normodivergent	92	29	42	92	33.9	64.7	82.2	16
23	H	AgHM3	24	84	80	4	I	21	Hypodivergent	91	28	44	95	31.6	58.5	79.8	13
24	F	AgHM3	16	74	69	5	II	22	Normodivergent	85	35	41	91	24.7	57.5	73.0	12
25	H	AgHM3	4	80	75	5	II	22	Normodivergent	85	27	40	93	28.3	65.4	78.1	13
26	H	AgHM3	1	95	89	6	II	19	Hypodivergent	92	34	40	100	28.6	63.4	80.4	12
27	F	AgHM3	1	76	72	4	II	22	Normodivergent	87	36	41	92	31.2	59.3	82.0	13
28	H	AgHM3	3	81	79	2	I	30	Hyperdivergent	83	25	49	84	28.7	59.5	75.5	13
29	H	AgHM3	1	88	79	9	II	32	Hyperdivergent	82	26	44	86	28.5	61.1	75.5	12
30	F	AgHM3	6	85	74	11	II	19	Hypodivergent	80	25	43	90	20.7	53.0	76.9	12
31	H	AgHM3	5	83	77	7	II	22	Normodivergent	85	23	42	94	25.0	55.4	68.8	12
32	H	AgHM3	2	83	85	-2	III	16	Hypodivergent	98	26	39	104	25.0	62.7	83.8	15
33	F	AgHM3	1	85	79	6	II	23	Normodivergent	92	27	45	96	26.1	58.6	81.0	15
34	H	AgHM3	1	83	79	5	II	10	Hypodivergent	91	36	47	90	30.6	64.3	82.7	13
35	F	AgHM3	1	83	76	7	II	20	Hypodivergent	89	28	42	93	26.0	60.6	80.9	15
36	F	AgHM3	3	83	82	1	I	15	Hypodivergent	92	38	37	100	26.0	58.1	73.2	14
37	F	AgHM3	1	90	83	7	II	18	Hypodivergent	93	30	41	99	30.5	57.7	79.9	14
38	H	AgHM3	7	84	79	6	II	21	Hypodivergent	85	27	38	94	30.6	62.0	78.0	12
39	F	AgHM3	1	82	78	4	I	20	Hypodivergent	89	29	42	90	26.1	58.4	78.2	12
40	F	AgHM3	1	80	78	2	I	15	Hypodivergent	92	31	37	96	26.0	53.9	80.3	13
41	F	AgHM3	1	78	75	3	I	25	Normodivergent	88	19	53	87	27.9	62.3	85.6	16
42	F	AgHM3	11	89	80	8	II	19	Hypodivergent	92	24	48	92	29.4	62.3	79.7	12
43	H	AgHM3	5	79	80	-1	III	19	Hypodivergent	93	28	48	93	30.8	73.9	92.4	14
44	H	AgHM3	6	88	85	3	I	22	Normodivergent	91	19	48	94	26.3	53.3	81.2	12
45	F	AgHM3	1	85	79	6	II	8	Hypodivergent	94	40	41	94	26.3	54.6	73.2	12
46	F	AgHM3	1	87	82	5	II	16	Hypodivergent	94	26	41	91	25.2	56.2	68.0	17
47	F	AgHM3	3	87	82	5	II	12	Hypodivergent	86	36	39	97	28.5	61.4	82.0	18
48	H	AgHM3	6	92	86	5	II	17	Hypodivergent	90	20	45	97	25.1	56.1	75.8	13
49	F	AgHM3	1	84	81	3	I	14	Hypodivergent	97	26	44	91	31.7	56.5	78.4	14
50	H	AgHM3	11	82	80	3	I	10	Hypodivergent	92	35	35	96	28.9	55.5	78.5	12
51	F	AgM3	4	82	84	-2	III	16	Hypodivergent	91	24	47	98	29.9	63.9	83.0	12
52	H	AgM3	3	80	77	3	I	31	Hyperdivergent	83	18	49	86	32.4	57.2	75.0	16
53	F	AgM3	2	79	76	3	I	7	Hypodivergent	89	48	40	97	28.9	62.0	72.7	15
54	H	AgM3	2	74	70	4	I	31	Hyperdivergent	84	19	49	80	29.2	66.5	83.3	12
55	F	AgM3	1	84	77	7	II	24	Normodivergent	83	24	45	90	27.1	64.5	79.6	13
56	H	AgM3	3	85	79	7	II	32	Hyperdivergent	84	29	49	83	31.9	67.3	82.1	13
57	F	AgM3	1	84	79	5	II	22	Normodivergent	86	19	44	89	26.3	59.8	77.1	12
58	F	AgM3	1	87	83	4	II	23	Normodivergent	87	20	47	94	31.2	69.1	78.5	14
59	F	AgM3	1	80	74	6	II	30	Hyperdivergent	87	18	55	84	34.8	67.6	89.7	14
60	H	AgM3	3	85	85	0	I	13	Hypodivergent	98	28	39	99	26.6	58.0	77.7	12
61	F	AgM3	1	85	85	1	I	17	Hypodivergent	94	27	45	94	31.9	66.3	83.9	16
62	F	AgM3	2	87	83	4	I	24	Normodivergent	88	34	42	88	27.2	61.9	87.6	12
63	F	AgM3	4	80	80	1	I	29	Hyperdivergent	86	32	42	92	27.4	63.6	90.3	13
64	F	AgM3	1	87	86	1	I	25	Normodivergent	90	22	46	95	28.1	60.6	79.2	14
65	H	AgM3	1	79	75	4	I	23	Normodivergent	89	31	50	86	28.6	58.7	83.1	15
66	H	AgM3	3	81	84	-3	III	20	Hypodivergent	89	28	45	98	26.9	58.3	75.3	13
67	F	AgM3	3	85	80	5	II	23	Normodivergent	86	33	41	92	30.6	70.3	92.4	14
68	F	AgM3	1	76	74	2	I	32	Hyperdivergent	89	19	56	84	24.0	58.9	82.1	13
69	F	AgM3	2	76	76	1	I	21	Hypodivergent	85	28	43	91	26.8	64.6	80.5	12
70	H	AgM3	2	87	82	6	II	22	Normodivergent	89	25	38	97	33.1	60.2	82.4	12
71	F	AgM3	2	77	71	6	II	31	Hyperdivergent	82	15	51	83	27.8	62.1	73.1	12
72	H	AgM3	1	85	80	5	II	13	Hypodivergent	92	29	40	94	28.2	61.1	81.0	12
73	F	AgM3	1	86	84	2	I	23	Normodivergent	91	27	42	87	31.0	63.1	78.2	12
74	H	AgM3	3	81	78	3	I	23	Normodivergent	87	27	46	91	31.6	65.5	80.3	15
75	F	AgM3	2	81	79	3	I	14	Hypodivergent	91	30	37	99	22.7	57.2	75.1	14
76	H	AgM3	1	87	88	-1	III	24	Normodivergent	90	25	46	97	25.1	63.5	77.3	15
77	F	AgM3	1	83	76	7	II	32	Hyperdivergent	78	33	50	87	28.9	62.6	80.0	14
78	F	AgM3	1	82	77	5	II	29	Hyperdivergent	86	25	48	95	27.3	61.5	80.2	13
79	H	AgM3	1	87	82	5	II	21	Hypodivergent	89	31	44	96	25.9	62.1	77.5	15
80	F	AgM3	2	84	83	1	I	15	Hypodivergent	92	38	34	100	27.3	62.5	79.0	14
81	F	AgM3	1	84	81	3	I	16	Hypodivergent	88	31	43	91	25.4	58.5	77.3	14
82	F	AgM3	1	90	84	6	II	20	Hypodivergent	90	35	38	95	29.5	61.1	83.0	15
83	H	AgM3	4	77	75	3	I	17	Hypodivergent	85	31	35	93	29.2	48.9	76.8	12
84	F	AgM3	1	77	72	5	II	21	Hypodivergent	85	28	42	91	25.6	54.4	70.4	13
85	H	AgM3	1	80	74	5	II	24	Normodivergent	83	28	48	88	22.7	61.4	77.0	14
86	F	AgM3	1	76	73	3	I	25	Normodivergent	84	34	45	88	24.1	52.5	73.9	13
87	H	AgM3	4	83	75	8	II	12	Hypodivergent	88	42	38	88	22.4	60.8	78.5	14
88	H	AgM3	1	86	86	1	I	23	Normodivergent	89	34	50	100	23.8	55.9	77.6	13
89	H	AgM3	1	81	74	7	II	24	Normodivergent	83	26	41	89	28.6	60.8	85.6	15
90	H	AgM3	4	91	88	3	I	10	Hypodivergent	96	38	38	98	28.5	54.7	80.4	18
91	H	AgM3	2	81	76	5	II	25	Normodivergent	85	33	45	95	24.3	57.0	77.0	12
92	H	AgM3	2	82	76	6	II	13	Hypodivergent	94	30	48	88	28.7	69.6	85.7	18
93	H	AgM3	2	88	86	2	I	24	Normodivergent	89	16	49	86	30.7	66.4	87.6	12
94	H	AgM3	2	85	85	0	I	20	Hypodivergent	89	22	45	92	26.9	58.0	80.1	12
95	F	AgM3	2	81	75	5	II	21	Hypodivergent	89	27	51	91	30.0	55.6	73.2	12
96	H	AgM3	3	81	80	1	I	14	Hypodivergent	93	36	42	97	28.6	65.2	88.7	14
97	H	AgM3	2	81	77	5	II	14	Hypodivergent	85	32	36	99	23.5	57.2	81.9	12
98	F	AgM3	2	85	87	-3	III	11	Hypodivergent	95	34	34	105	27.8	56.3	77.0	14
99	F	AgM3	4	81	82	-1	III	14	Hypodivergent	91	30	37	100	26.1	52.2	76.2	13
100	H	AgM3	2	85	78	6	II	23	Normodivergent	86	32	47	87	26.8	53.5	80.2	13
101	H	AgM3	2	82	74	7	II	23	Normodivergent	87	26	48	88	30.0	60.8	81.9	13
102	H	Témoin	0	82	78	3	I	17	Hypodivergent	89	29	36	94	27.9	63.0	77.6	13
103	H	Témoin	0	83	80	3	I	23	Normodivergent	89	30	41	97	27.6	58.3	75.5	12
104	H	Témoin	0	88	83	4	I	21	Hypodivergent	90	28	37	98	30.6	62.7	81.9	12
105	F	Témoin	0	90	84	6	II	20	Hypodivergent	92	30	42	98	29.7	64.3	78.5	13
106	H	Témoin	0	81	76	5	II	19	Hypodivergent	90	30	44	88	34.3	65.8	77.7	13
107	F	Témoin	0	84	80	4	I	24	Normodivergent	86	32	42	93	30.3	63.5	81.1	12
108	F	Témoin	0	86	76	10	II	24	Normodivergent	84	29	38	91	32.8	64.9	72.5	18
109	F	Témoin	0	92	87	5	II	22	Normodivergent	90	33	37	100	32.3	66.2	78.8	12
110	F	Témoin	0	82	77	5	II	29	Hyperdivergent	87	22	54	91	34.2	72.8	87.5	15
111	F	Témoin	0	88	83	5	II	26	Normodivergent	90	33	43	86	32.6	66.5	81.4	14
112	F	Témoin	0	90	83	7	II	27	Normodivergent	88	27	43	92	33.3	58.0	77.4	13
113	F	Témoin	0	78	77	1	I	19	Hypodivergent	88	34	40	96	29.0	58.0	74.1	12
114	F	Témoin	0	87	80	6	II	31	Hyperdivergent	81	29	50	90	29.5	61.1	81.0	15
115	H	Témoin	0	90	81	9	II	29	Hyperdivergent	84	25	45	92	26.3	65.1	79.4	13
116	H	Témoin	0	88	82	7	II	34	Hyperdivergent	85	15	58	81	31.7	63.4	81.3	15
117	H	Témoin	0	85	79	6	II	22	Normodivergent	88	20	45	81	32.5	68.1	78.3	12
118	F	Témoin	0	87	84	4	II	25	Normodivergent	85	33	44	97	29.8	67.8	82.6	12
119	H	Témoin	0	88	84	5	II	21	Hypodivergent	90	33	37	97	32.7	70.0	89.0	14
120	F	Témoin	0	84	76	9	II	25	Normodivergent	85	37	46	92	33.7	65.2	82.1	15
121	H	Témoin	0	83	74	9	II	33	Hyperdivergent	85	35	46	87	34.5	72.1	85.5	17
122	F	Témoin	0	87	85	2	I	14	Hypodivergent	92	32	37	103	28.9	62.1	74.6	12
123	F	Témoin	0	86	79	7	II	20	Hypodivergent	85	32	41	95	28.8	62.1	71.1	12
124	H	Témoin	0	79	77	2	I	8	Hypodivergent	90	39	39	97	28.9	60.1	82.3	16
125	H	Témoin	0	84	81	2	I	20	Hypodivergent	91	24	46	94	30.4	60.4	83.4	14
126	F	Témoin	0	82	79	2	I	29	Hyperdivergent	90	25	46	91	31.9	63.4	81.5	14
127	F	Témoin	0	81	79	3	I	15	Hypodivergent	90	36	34	101	31.2	60.9	74.0	12
128	H	Témoin	0	77	76	1	I	28	Normodivergent	87	23	44	87	27.6	59.7	81.2	13
129	H	Témoin	0	86	83	4	I	22	Normodivergent	89	30	47	101	34.1	55.6	76.8	13
130	H	Témoin	0	81	76	6	II	19	Hypodivergent	90	28	43	88	30.8	65.1	80.7	13
131	H	Témoin	0	84	75	9	II	19	Hypodivergent	91	25	42	88	29.4	63.4	76.9	12
132	H	Témoin	0	79	78	1	I	30	Hyperdivergent	88	27	55	85	32.1	62.8	88.0	15
133	H	Témoin	0	84	79	5	II	20	Hypodivergent	92	20	45	95	30.4	75.6	91.8	16
134	F	Témoin	0	80	74	6	II	33	Hyperdivergent	80	29	49	84	33.0	63.3	71.3	12
135	F	Témoin	0	83	84	-1	III	20	Hypodivergent	92	26	48	93	29.7	58.2	77.3	13
136	F	Témoin	0	84	83	1	I	20	Hypodivergent	89	34	43	97	32.5	65.1	74.1	13
137	F	Témoin	0	81	77	5	II	27	Normodivergent	88	24	52	88	28.0	61.2	87.0	15
138	F	Témoin	0	87	87	0	I	20	Hypodivergent	96	30	42	94	37.1	70.8	86.1	12
139	F	Témoin	0	76	75	1	I	20	Hypodivergent	95	25	49	91	24.8	56.5	78.6	13
140	F	Témoin	0	81	76	5	II	23	Normodivergent	89	24	41	93	34.9	55.0	82.9	14
141	H	Témoin	0	86	80	5	II	22	Normodivergent	94	22	44	89	30.9	65.1	84.1	14
142	H	Témoin	0	79	74	5	II	21	Hypodivergent	91	21	48	90	27.4	62.0	85.3	16
143	H	Témoin	0	77	80	-3	III	17	Hypodivergent	95	20	38	102	26.3	59.5	77.1	12
144	H	Témoin	0	88	83	5	II	16	Hypodivergent	95	19	37	110	32.9	71.9	86.5	14
145	H	Témoin	0	80	79	1	I	13	Hypodivergent	93	41	37	98	28.3	60.4	81.4	13
146	F	Témoin	0	77	72	5	II	21	Hypodivergent	88	23	51	87	26.5	60.4	82.2	15
147	H	Témoin	0	81	72	9	II	18	Hypodivergent	89	25	46	92	25.6	60.4	72.6	12
148	H	Témoin	0	82	76	6	II	23	Normodivergent	88	28	41	86	32.5	64.5	81.6	16
149	F	Témoin	0	85	83	2	I	19	Hypodivergent	93	33	42	98	35.2	59.4	81.4	15
150	H	Témoin	0	89	83	6	II	23	Normodivergent	84	33	38	92	30.2	66.7	84.2	14
151	F	Témoin	0	81	80	1	I	22	Normodivergent	91	25	45	96	28.5	65.5	81.5	12
152	F	Témoin	0	90	83	7	II	18	Hypodivergent	98	25	40	99	27.4	64.7	81.3	13
153	F	Témoin	0	81	76	4	II	25	Normodivergent	87	22	45	94	26.9	59.5	81.4	12
154	F	Témoin	0	80	79	2	I	33	Hyperdivergent	90	18	47	85	29.9	61.7	79.5	15
155	H	Témoin	0	85	80	6	II	24	Normodivergent	84	31	39	95	29.5	63.5	83.3	13
156	H	Témoin	0	85	80	5	II	18	Hypodivergent	90	28	41	98	28.7	57.5	83.3	13
157	H	Témoin	0	85	81	4	I	28	Normodivergent	84	21	47	93	26.8	65.2	77.8	12
158	F	Témoin	0	83	82	1	I	28	Normodivergent	87	33	40	98	27.4	56.5	68.9	14
159	H	Témoin	0	83	79	4	I	22	Normodivergent	88	34	35	94	31.0	60.9	83.6	14
160	H	Témoin	0	87	83	4	I	14	Hypodivergent	92	25	44	96	35.6	62.6	83.5	15
161	H	Témoin	0	80	79	1	I	18	Hypodivergent	92	29	47	93	32.5	65.5	85.9	14
162	H	Témoin	0	84	83	1	I	21	Hypodivergent	92	18	45	94	34.4	63.4	89.6	14
163	F	Témoin	0	85	77	8	II	25	Normodivergent	86	22	49	92	23.2	62.7	83.0	12
164	H	Témoin	0	90	87	3	I	13	Hypodivergent	97	26	40	104	29.2	70.6	91.5	15
165	H	Témoin	0	88	91	-3	III	10	Hypodivergent	99	31	34	101	30.1	63.3	93.1	17
166	H	Témoin	0	78	76	2	I	23	Normodivergent	85	25	43	94	26.7	66.7	78.2	12
167	H	Témoin	0	97	92	5	II	7	Hypodivergent	96	38	30	111	32.3	72.5	77.7	15
168	H	Témoin	0	87	83	5	II	22	Normodivergent	88	31	40	99	35.7	73.7	81.8	15
169	F	Témoin	0	85	80	5	II	16	Hypodivergent	88	35	41	99	26.1	62.6	73.0	12
170	F	Témoin	0	78	74	5	II	24	Normodivergent	88	30	45	93	25.9	64.8	76.4	13
171	F	Témoin	0	80	77	3	I	11	Hypodivergent	87	38	38	99	27.8	58.2	73.7	12
172	H	Témoin	0	80	79	2	I	22	Normodivergent	88	38	39	95	32.0	65.0	85.1	16
173	F	Témoin	0	84	76	8	II	24	Normodivergent	86	26	48	88	24.4	59.1	75.9	12
174	H	Témoin	0	93	87	6	II	18	Hypodivergent	88	23	41	97	28.4	64.9	82.8	13
175	F	Témoin	0	94	87	7	II	16	Hypodivergent	91	43	37	98	25.4	67.4	86.3	13
176	H	Témoin	0	92	85	7	II	25	Normodivergent	88	25	46	91	27.0	62.3	77.3	14
177	F	Témoin	0	83	80	3	I	22	Normodivergent	87	26	49	96	24.7	53.3	76.3	15
178	H	Témoin	0	91	82	9	II	22	Normodivergent	89	25	42	95	26.8	65.7	85.3	13
179	H	Témoin	0	91	83	8	II	29	Hyperdivergent	84	22	52	91	26.0	63.9	80.4	12
180	H	Témoin	0	82	83	-1	III	20	Hypodivergent	86	30	33	106	26.4	60.4	79.9	12
181	F	Témoin	0	84	80	5	II	21	Hypodivergent	89	31	40	95	27.5	56.3	76.6	12
182	H	Témoin	0	80	76	4	I	21	Hypodivergent	86	23	51	106	27.7	61.3	74.5	12
183	H	Témoin	0	80	76	4	I	21	Hypodivergent	87	32	42	92	32.1	66.6	77.2	13
184	H	Témoin	0	86	80	6	II	23	Normodivergent	86	30	43	93	30.2	63.0	73.1	12
185	H	Témoin	0	85	81	4	I	24	Normodivergent	88	25	43	91	34.4	66.5	82.3	15
186	F	Témoin	0	85	80	5	II	21	Normodivergent	91	27	41	94	30.2	62.8	82.5	14
187	H	Témoin	0	88	88	0	I	15	Hypodivergent	95	27	41	99	31.4	61.5	72.1	14
188	H	Témoin	0	86	89	-2	III	16	Hypodivergent	92	31	39	106	28.8	62.4	85.9	15
189	H	Témoin	0	87	81	6	II	27	Normodivergent	90	19	50	92	27.3	61.3	81.0	14
190	F	Témoin	0	85	82	4	I	26	Normodivergent	86	25	51	90	28.1	61.7	76.7	15
191	F	Témoin	0	84	76	8	II	16	Hypodivergent	86	29	36	91	27.9	59.1	75.8	12
192	H	Témoin	0	80	81	-1	III	22	Normodivergent	93	27	46	93	32.0	67.8	79.4	13
193	H	Témoin	0	85	81	4	II	24	Normodivergent	90	23	43	91	27.4	66.0	86.9	13
194	F	Témoin	0	80	75	5	II	22	Normodivergent	85	29	42	89	27.9	65.1	86.1	12
195	H	Témoin	0	87	79	8	II	24	Normodivergent	87	27	43	98	31.8	59.1	82.5	12
196	H	Témoin	0	76	74	2	I	21	Hypodivergent	88	25	44	93	25.7	63.7	83.2	13
197	F	Témoin	0	76	73	3	I	21	Hypodivergent	86	29	41	92	27.8	62.8	79.5	15
198	F	Témoin	0	86	83	2	I	14	Hypodivergent	91	32	41	99	30.5	61.4	79.2	13
199	F	Témoin	0	80	79	1	I	28	Normodivergent	88	20	47	92	29.6	63.6	80.2	17
200	H	Témoin	0	82	77	4	II	28	Normodivergent	84	26	44	92	27.4	64.2	79.4	12
201	H	Témoin	0	86	86	0	I	14	Hypodivergent	93	36	37	102	37.5	71.7	82.1	14
202	F	Témoin	0	87	78	9	II	24	Normodivergent	88	20	40	93	25.2	62.1	77.0	12
203	F	Témoin	0	82	75	8	II	31	Hyperdivergent	81	26	49	80	29.7	62.0	82.2	15
204	H	Témoin	0	90	82	8	II	27	Normodivergent	85	25	46	89	30.9	68.5	79.6	14
205	F	Témoin	0	89	81	8	II	19	Hypodivergent	88	36	41	91	27.6	72.8	84.0	13
206	F	Témoin	0	83	82	1	I	21	Hypodivergent	91	26	39	99	26.2	59.2	76.9	15
207	H	Témoin	0	80	75	6	II	18	Hypodivergent	91	30	40	94	30.1	64.9	85.9	18
208	F	Témoin	0	88	81	7	II	25	Normodivergent	85	21	42	90	27.2	58.3	71.3	12
209	F	Témoin	0	84	81	3	I	12	Hypodivergent	92	35	33	103	25.8	55.8	76.9	14
210	F	Témoin	0	74	71	3	I	15	Hypodivergent	82	32	39	97	30.4	58.9	77.9	12
211	H	Témoin	0	85	82	3	I	19	Hypodivergent	93	30	39	99	26.7	54.6	80.4	12
212	H	Témoin	0	84	77	7	II	22	Normodivergent	87	36	41	91	23.1	49.3	69.4	12
213	H	Témoin	0	85	84	1	I	19	Hypodivergent	92	33	43	94	26.4	59.1	80.2	14
214	H	Témoin	0	81	72	9	II	34	Hyperdivergent	81	22	51	82	27.5	57.0	77.5	13
215	H	Témoin	0	78	73	5	II	17	Hypodivergent	86	42	45	91	25.5	68.1	87.4	15
216	H	Témoin	0	81	75	6	II	13	Hypodivergent	90	33	39	94	28.2	60.8	77.5	16
217	F	Témoin	0	85	83	2	I	16	Hypodivergent	91	26	36	92	27.8	60.2	83.9	13
218	F	Témoin	0	83	83	0	I	20	Hypodivergent	89	39	38	96	28.6	59.0	79.1	14
219	H	Témoin	0	85	82	3	I	18	Hypodivergent	87	39	40	99	26.8	58.6	81.2	18
220	F	Témoin	0	80	74	6	II	23	Normodivergent	87	28	44	86	29.9	58.6	80.4	15
221	H	Témoin	0	87	83	3	I	18	Hypodivergent	92	29	35	102	25.4	60.6	74.0	12
222	H	Témoin	0	81	77	4	I	32	Hyperdivergent	82	19	47	87	27.2	56.3	77.5	12
223	F	Témoin	0	86	80	6	II	18	Hypodivergent	93	30	40	102	25.5	60.8	77.6	15
224	H	Témoin	0	89	85	4	I	22	Normodivergent	89	28	46	87	31.6	70.0	83.0	16
225	F	Témoin	0	89	86	3	I	29	Hyperdivergent	88	23	47	89	24.1	59.5	81.9	13
226	F	Témoin	0	82	78	4	I	26	Normodivergent	82	19	42	98	24.7	52.5	77.0	13
227	H	Témoin	0	87	86	1	I	32	Hyperdivergent	86	22	44	91	26.0	58.9	85.5	12
228	F	Témoin	0	94	90	4	I	13	Hypodivergent	92	42	40	99	30.1	67.5	82.6	14
229	H	Témoin	0	81	84	-3	III	24	Normodivergent	89	32	42	98	26.4	62.6	78.8	15
230	H	Témoin	0	83	82	0	I	17	Hypodivergent	87	40	41	93	27.9	58.3	80.2	14
231	F	Témoin	0	79	73	7	II	19	Hypodivergent	87	30	37	92	23.1	55.7	75.8	12
232	H	Témoin	0	81	78	3	I	21	Hypodivergent	86	30	44	91	21.9	59.0	81.1	14
233	F	Témoin	0	77	74	4	I	26	Normodivergent	84	32	42	87	19.6	60.1	73.0	13
234	F	Témoin	0	83	81	2	I	17	Hypodivergent	89	42	35	98	30.2	61.2	79.4	15
235	F	Témoin	0	90	81	9	II	26	Normodivergent	86	30	47	96	29.4	64.7	87.9	15
236	F	Témoin	0	82	76	6	II	15	Hypodivergent	90	32	41	89	30.1	60.2	74.4	17
237	H	Témoin	0	84	79	5	II	28	Normodivergent	86	27	43	91	36.0	71.3	88.9	13
238	F	Témoin	0	72	74	-2	III	22	Normodivergent	85	32	39	95	30.5	64.6	79.9	13
239	H	Témoin	0	86	83	3	I	32	Hyperdivergent	86	31	54	81	33.4	70.4	88.7	15
240	F	Témoin	0	83	77	6	II	34	Hyperdivergent	86	16	55	85	27.7	56.2	72.6	18
241	F	Témoin	0	75	74	2	I	15	Hypodivergent	90	28	39	94	29.9	58.9	74.0	14
242	F	Témoin	0	89	82	7	II	31	Hyperdivergent	86	29	45	89	23.7	52.4	76.2	12
243	F	Témoin	0	83	80	3	I	24	Normodivergent	89	25	45	93	27.5	57.0	81.4	13
244	F	Témoin	0	84	84	1	I	16	Hypodivergent	90	43	38	99	28.6	53.5	80.3	14
245	H	Témoin	0	88	86	2	I	20	Hypodivergent	91	35	41	92	26.7	65.6	81.4	16
246	H	Témoin	0	82	76	6	II	19	Hypodivergent	87	31	43	94	26.6	57.3	74.1	13
247	H	Témoin	0	88	79	8	II	21	Hypodivergent	88	32	45	94	23.4	58.7	74.3	12
248	H	Témoin	0	84	81	3	I	17	Hypodivergent	85	36	37	95	30.6	67.6	90.1	15
249	F	Témoin	0	94	87	7	II	18	Hypodivergent	95	41	46	95	26.2	63.8	80.8	14
250	F	Témoin	0	88	79	9	II	25	Normodivergent	89	31	48	93	31.1	67.7	86.6	15
251	F	Témoin	0	82	78	3	I	22	Normodivergent	87	21	46	92	27.4	55.3	75.4	12
252	H	Témoin	0	84	82	2	I	22	Normodivergent	92	28	42	96	26.5	56.6	84.1	12
253	H	Témoin	0	78	75	4	I	33	Hyperdivergent	85	20	55	83	26.7	56.6	78.1	12
254	F	Témoin	0	79	76	2	I	23	Normodivergent	88	24	41	89	28.6	54.3	86.6	15
255	F	Témoin	0	80	75	5	II	15	Hypodivergent	88	33	37	93	23.0	55.2	70.5	12
256	H	Témoin	0	85	83	2	I	21	Hypodivergent	87	28	48	94	32.5	63.8	76.1	13
257	H	Témoin	0	83	76	7	II	19	Hypodivergent	85	30	39	94	29.2	65.4	81.0	12
258	H	Témoin	0	82	77	5	II	24	Normodivergent	90	23	41	94	26.3	57.6	71.3	15
259	H	Témoin	0	83	78	4	I	21	Hypodivergent	89	31	45	93	30.7	67.4	90.6	15
260	H	Témoin	0	82	78	4	I	26	Normodivergent	91	28	52	84	33.3	56.4	74.5	15
261	F	Témoin	0	89	82	7	II	28	Normodivergent	88	21	48	91	27.6	54.9	83.8	14
262	H	Témoin	0	80	80	0	I	18	Hypodivergent	92	25	43	93	30.7	53.2	76.9	12
263	F	Témoin	0	84	80	4	II	23	Normodivergent	87	24	40	89	24.3	59.0	78.8	12
264	H	Témoin	0	83	76	7	II	28	Normodivergent	86	22	46	87	26.4	60.0	78.8	15
265	F	Témoin	0	89	82	8	II	14	Hypodivergent	91	38	36	91	29.1	65.3	87.1	15
266	F	Témoin	0	82	78	4	II	14	Hypodivergent	89	35	42	93	23.6	57.0	78.5	18
267	F	Témoin	0	86	77	8	II	26	Normodivergent	83	27	46	88	30.1	64.8	74.5	12
268	F	Témoin	0	89	84	5	II	13	Hypodivergent	91	35	41	95	26.5	59.4	76.2	14
269	H	Témoin	0	79	75	4	I	23	Normodivergent	83	24	43	84	31.7	70.9	84.1	15
270	F	Témoin	0	82	79	3	I	14	Hypodivergent	89	38	41	94	27.5	54.8	79.8	14
271	F	Témoin	0	79	74	5	II	25	Normodivergent	77	29	43	90	27.4	64.9	78.7	12
